# Supplementary material for: Development of an Online Tool for Pasteurella multocida Genotyping and Genotypes of Pasteurella multocida From Different Hosts
Source: Front Vet Sci. 2021 Dec 17;8:771157. doi: 10.3389/fvets.2021.771157 (PMC8718711; doi:10.3389/fvets.2021.771157)
Supplement: Supplementary Text 1 — Nucleotide sequences and their GenBank accession numbers for the construction of a comparative database for P. multocida genotyping. [file Data_Sheet_1.ZIP]

Archive with 5 entries (4 files):
- Supplementary materials/Figure S1.pdf
- Supplementary materials/Figure S2.pdf
- Supplementary materials/Table S1.xlsx
- Supplementary materials/Txt 1.txt
- Supplementary materials/
