# Supplementary material for: Development of an Online Tool for Pasteurella multocida Genotyping and Genotypes of Pasteurella multocida From Different Hosts
Source: Front Vet Sci. 2021 Dec 17;8:771157. doi: 10.3389/fvets.2021.771157 (PMC8718711; doi:10.3389/fvets.2021.771157)
Supplement: Supplementary Text 1 — Nucleotide sequences and their GenBank accession numbers for the construction of a comparative database for P. multocida genotyping. [file Data_Sheet_1.ZIP › Supplementary materials/Table S1.xlsx]

## Sheet: 262-PM-NCBI
Strain	Host	Capsular genotype	LPS genotype	MLST genotype (Sequence type)	GenBank accession numbers	ptfA	fimA	hsf-1	hsf-2	pfhA	tadD	toxA	exbB	exbD	tonB	hgbA	hgbB	fur	tbpA	nanB	nanH	pmHAS	ompA	ompH	oma87	plpB	sodA	sodC
3480	Porcine/Pig	A	L6	ST10	CP001409	+	+	－	+	－	+	－	+	+	+	+	+	+	－	+	+	+	+	+	+	+	+	+
ATCC 43137	Porcine/Pig	A	L3	ST3	CP008918	+	+	－	+	+	+	－	+	+	+	+	+	+	－	+	+	+	+	+	+	+	+	+
BS168	Porcine/Pig	A	L3	ST3	CP031554	+	+	－	+	－	+	－	+	+	+	+	+	+	－	+	+	+	+	+	+	+	+	+
C44-1	Porcine/Pig	B	L2	ST73	MAPP00000000	+	+	－	+	+	－	－	+	+	+	+	+	+	－	+	+	－	+	+	+	+	+	+
EB104	Porcine/Sus scrofa	A	L3	ST3	CP040848	+	+	－	+	+	+	－	+	+	+	+	+	+	－	+	+	+	+	+	+	+	+	+
EB168	Porcine/Pig	A	L3	ST3	CP031553	+	+	－	+	+	+	－	+	+	+	+	+	+	－	+	+	+	+	+	+	+	+	+
HB03	Porcine/Pig	A	L3	ST3	CP003328	+	+	－	+	+	+	－	+	+	+	+	+	+	－	+	+	+	+	+	+	+	+	+
HN04	Porcine/Pig	B	L2	ST44	PPVE00000000	+	+	－	+	+	－	－	+	+	+	+	+	+	－	+	+	－	+	+	+	+	+	+
HN05	Porcine/Pig	D	L6	ST11	PPVF00000000	+	+	+	－	－	－	－	+	+	+	+	+	+	－	+	+	－	+	+	+	+	+	+
HN06	Porcine/Pig	D	L6	ST11	CP003313	+	+	+	－	－	－	+	+	+	+	+	+	+	－	+	+	－	+	+	+	+	+	+
HN07	Porcine/Pig	F	L3	ST12	CP007040	+	+	+	+	+	+	－	+	+	+	+	+	+	－	+	+	+	+	+	+	+	+	+
HNA01	Porcine/Pig	A	L3	ST133	PPVG00000000	+	+	+	+	+	－	－	+	+	+	－	+	+	－	－	+	+	+	+	+	+	+	+
HNA02	Porcine/Pig	A	L6	ST10	PPVH00000000	+	+	－	+	－	+	－	+	+	+	－	+	+	－	+	－	+	+	+	+	+	+	+
HNA03	Porcine/Pig	A	L3	ST3	PPVI00000000	+	+	－	+	+	+	－	+	+	+	+	－	+	－	－	－	+	+	+	+	+	+	+
HNA04	Porcine/Pig	A	L6	ST10	PPVJ00000000	+	+	－	+	－	+	－	+	+	+	－	+	+	－	+	+	+	+	+	+	+	+	+
HNA05	Porcine/Pig	A	L6	ST10	PPVK00000000	+	+	－	+	－	+	－	+	+	+	－	+	+	－	+	+	+	+	+	+	+	+	+
HNA06	Porcine/Pig	A	L6	ST10	PPVL00000000	+	+	－	+	－	+	－	+	+	+	－	+	+	－	+	+	+	+	+	+	+	+	+
HNA07	Porcine/Pig	A	L6	ST10	PPVM00000000	+	+	－	+	－	+	－	+	+	+	－	+	+	－	+	+	+	+	+	+	+	+	+
HNA08	Porcine/Pig	A	L3	ST3	PPVN00000000	+	+	－	+	+	+	－	+	+	+	+	－	+	－	－	+	+	+	+	+	+	+	+
HNA09	Porcine/Pig	A	L3	ST3	PPVO00000000	+	+	－	+	+	+	－	+	+	+	+	－	+	－	－	+	+	+	+	+	+	+	+
HNA10	Porcine/Pig	A	L6	ST10	PPVP00000000	+	+	－	+	－	+	－	+	+	+	－	+	+	－	+	+	+	+	+	+	+	+	+
HNA11	Porcine/Pig	A	L6	ST10	PPVQ00000000	+	+	+	+	－	+	－	+	+	+	－	+	+	－	+	+	+	+	+	+	+	+	+
HNA12	Porcine/Pig	A	L6	ST10	PPVR00000000	+	+	+	+	－	+	－	+	+	+	－	+	+	－	+	+	+	+	+	+	+	+	+
HNA13	Porcine/Pig	A	L3	ST3	PPVS00000000	+	+	+	+	+	+	－	+	+	+	+	－	+	－	－	+	+	+	+	+	+	+	+
HNA14	Porcine/Pig	A	L3	ST3	PPVT00000000	+	+	－	－	+	+	－	－	+	+	+	－	－	－	－	－	+	+	+	+	+	－	+
HNA15	Porcine/Pig	A	L3	ST3	PPVU00000000	+	+	－	－	+	+	－	－	+	+	+	－	－	－	－	－	+	+	+	+	+	－	+
HNA16	Porcine/Pig	A	L6	ST10	PPVV00000000	+	+	－	－	－	－	－	－	+	+	+	－	+	－	－	－	+	+	+	+	+	－	+
HNA17	Porcine/Pig	A	L3	ST3	PPVW00000000	+	+	－	－	+	+	－	－	+	+	+	－	－	－	－	－	+	+	+	+	+	－	+
HNA18	Porcine/Pig	A	L3	ST3	PPVX00000000	+	+	－	－	+	+	－	－	+	+	+	－	－	－	－	－	+	+	+	+	+	－	+
HNA19	Porcine/Pig	A	L3	ST3	PPVY00000000	+	+	－	－	+	+	－	－	+	+	+	－	－	－	－	－	+	+	+	+	+	－	+
HNA20	Porcine/Pig	A	L3	ST3	PPVZ00000000	+	+	－	－	+	+	－	－	+	+	+	－	－	－	－	－	+	+	+	+	+	－	+
HNA21	Porcine/Pig	A	L6	ST10	PPWA00000000	+	+	－	－	－	－	－	－	+	+	+	－	+	－	－	－	+	+	+	+	+	－	+
HNA22	Porcine/Pig	A	L6	ST10	PPWB00000000	+	+	－	－	－	－	－	－	+	+	+	－	+	－	－	－	+	+	+	+	+	－	+
HND01	Porcine/Pig	D	L6	ST11	PPWC00000000	+	+	+	+	－	－	－	+	+	+	－	+	+	－	－	－	－	+	+	+	+	+	+
HND02	Porcine/Pig	D	L6	ST134	PPWD00000000	+	+	－	+	－	+	－	+	+	+	－	－	+	－	+	+	－	+	+	+	+	+	+
HND03	Porcine/Pig	D	L6	ST11	PPWE00000000	+	+	+	+	－	－	－	+	+	+	－	+	+	－	+	+	－	+	+	+	+	+	+
HND04	Porcine/Pig	D	L6	ST11	PPWF00000000	+	+	+	+	－	－	－	+	+	+	－	+	+	－	+	+	－	+	+	+	+	+	+
HND05	Porcine/Pig	D	L6	ST11	PPWG00000000	+	+	+	+	－	－	－	+	+	+	－	+	+	－	+	+	－	+	+	+	+	+	+
HND06	Porcine/Pig	D	L6	ST11	PPWH00000000	+	+	+	+	－	－	－	+	+	+	－	+	+	－	+	+	－	+	+	+	+	+	+
HND07	Porcine/Pig	D	L6	ST11	PPWI00000000	+	+	+	+	－	－	－	+	+	+	－	+	+	－	+	+	－	+	+	+	+	+	+
HND08	Porcine/Pig	D	L6	ST11	PPWJ00000000	+	+	+	+	－	－	－	+	+	+	－	+	+	－	－	+	－	+	+	+	+	+	+
HND09	Porcine/Pig	D	L6	ST11	PPWK00000000	+	+	+	+	－	－	－	+	+	+	－	+	+	－	+	+	－	+	+	+	+	+	+
HND10	Porcine/Pig	D	L6	ST11	PPWL00000000	+	+	+	+	－	－	－	+	+	+	+	+	+	－	+	+	－	+	+	+	+	+	+
HND11	Porcine/Pig	D	L6	ST11	PPWN00000000	+	+	+	+	－	－	－	+	+	+	－	+	+	－	+	+	－	+	+	+	+	+	+
HND12	Porcine/Pig	D	L6	ST134	PPWM00000000	+	+	－	+	－	－	－	－	+	+	+	－	－	－	－	－	－	+	－	+	－	－	+
HND13	Porcine/Pig	D	L6	ST134	PPWO00000000	+	+	－	－	+	－	－	－	+	+	+	－	－	－	－	－	－	+	－	+	－	－	+
HND14	Porcine/Pig	D	L6	ST11	PPWP00000000	+	+	－	－	－	－	－	－	+	+	+	－	+	－	－	－	－	+	+	+	+	－	+
HND15	Porcine/Pig	D	L6	ST11	PPWQ00000000	+	+	－	－	－	－	－	－	+	+	+	－	+	－	－	－	－	+	+	+	+	－	+
HND16	Porcine/Pig	D	L6	ST11	PPWR00000000	+	+	+	－	－	－	－	－	+	+	+	－	+	－	－	－	－	+	+	+	+	－	+
HND17	Porcine/Pig	D	L6	ST11	PPWS00000000	+	+	+	－	－	－	－	－	+	+	+	－	+	－	－	－	－	+	+	+	+	－	+
HND18	Porcine/Pig	D	L6	ST11	PPWT00000000	+	+	+	－	－	－	－	－	+	+	+	－	+	－	－	－	－	+	+	+	+	－	+
HND19	Porcine/Pig	D	L6	ST11	PPWU00000000	+	+	+	－	－	－	－	－	+	+	+	－	+	－	－	－	－	+	+	+	+	－	+
HND20	Porcine/Pig	D	L6	ST11	PPWV00000000	+	+	+	－	－	－	－	－	+	+	+	－	+	－	－	－	－	+	+	+	+	－	+
HND21	Porcine/Pig	D	L6	ST11	PPWW00000000	+	+	+	－	－	－	－	－	+	+	+	－	+	－	－	－	－	+	+	+	+	－	+
HNF01	Porcine/Pig	F	L3	ST12	PPWX00000000	+	+	+	－	－	－	－	－	+	+	+	－	+	－	－	－	－	+	+	+	+	－	+
HNF02	Porcine/Pig	F	L3	ST12	PPWY00000000	+	+	+	－	－	－	－	－	+	+	+	－	+	－	－	－	－	+	+	+	+	－	+
NCTC10322	Porcine	A	L3	ST3	LT906458	+	+	－	+	+	+	－	+	+	+	+	+	+	－	+	+	+	+	+	+	+	+	+
PM 8-6	Porcine/Sus scrofa	D	L3	ST3	CP040918	+	+	－	+	+	+	－	+	+	+	+	+	+	－	+	+	－	－	+	+	+	+	+
PM8-1	Porcine/Pig	A	L3	ST3	CP031551	+	+	－	+	+	+	－	+	+	+	+	+	+	－	+	+	+	+	+	+	+	+	+
SH01	Porcine/Pig	D	L6	ST11	NQMU00000000	+	+	+	－	－	－	－	+	+	+	+	+	+	－	+	+	－	+	+	+	+	+	+
SH02	Porcine/Pig	D	L6	ST11	NWTL00000000	+	+	+	－	－	－	－	+	+	+	+	+	+	－	+	－	－	+	+	+	+	+	+
SH03	Porcine/Pig	A	L6	ST10	NWTS00000000	+	+	－	+	－	+	－	+	+	+	+	+	+	－	+	+	+	+	+	+	+	+	+
SH04	Porcine/Pig	A	L6	Undetermined	NWUD00000000	+	+	－	+	－	+	－	+	+	+	+	+	+	－	+	+	+	+	+	+	+	+	+
SH05	Porcine/Pig	F	L3	ST12	NWTT00000000	+	+	+	+	+	+	－	+	+	+	+	+	+	－	+	+	+	+	+	+	+	+	+
SH06	Porcine/Pig	A	L6	ST10	NWTU00000000	+	+	－	+	－	+	－	+	+	+	+	+	+	－	+	+	+	+	+	+	+	+	+
TB168	Porcine/Pig	A	L3	ST3	CP031552	+	+	－	+	+	+	－	+	+	+	+	+	+	－	+	+	+	+	+	+	+	+	+
86_1913	Avian/Turkey	A	L3	Undetermined	JABCJN00000000	+	+	+	+	+	－	－	+	+	+	+	+	+	－	+	+	+	+	+	+	+	+	+
92_2667	Avian/Chicken	A	L3	Undetermined	JABCJP00000000	+	+	+	+	+	－	－	+	+	+	+	+	+	－	+	+	+	+	+	+	+	+	+
92_67_2	Avian/Chicken	A	L3	ST124	JABCJO00000000	+	+	+	+	+	－	－	+	+	+	+	+	+	－	+	+	+	+	+	+	+	+	+
93_182	Avian/Chicken	A	L3	ST124	JABCJQ00000000	+	+	+	+	+	－	－	+	+	+	+	+	+	－	+	+	+	+	+	+	+	+	+
Anand1_poultry	Avian/Gallus gallus	A	L3	ST139	AFRR00000000	+	+	+	+	+	+	－	+	+	+	+	+	+	－	+	－	－	+	+	+	+	+	+
ATCC 11039	Avian/Chick	A	L1	ST94	LUDA00000000	+	+	+	+	+	+	－	+	+	+	+	+	+	－	+	－	+	+	+	+	+	+	+
ATCC 15742	Avian/Turkey	A	L3	ST124	LUDB00000000	+	+	+	+	+	－	－	+	+	+	+	+	+	－	+	+	+	+	+	+	+	+	+
ATCC 1662	Avian/Turkey	A	L3	Undetermined	LUDC00000000	+	+	+	+	+	－	－	+	+	+	－	+	+	－	+	+	－	+	+	+	+	+	+
ATCC 1702	Avian/Turkey	A	L2	Undetermined	LUDD00000000	+	+	+	+	+	－	－	+	+	+	+	+	+	－	+	+	+	+	+	+	+	+	+
ATCC 2095	Avian/Turkey	A	L5	ST130	LUDE00000000	+	+	+	+	+	－	－	+	+	+	+	+	+	－	+	+	+	+	+	+	+	+	+
ATCC 2100	Avian/Turkey	A	L6	ST10	LUDF00000000	+	+	－	+	－	+	－	+	+	+	+	+	+	－	+	+	+	+	+	+	+	+	+
C48-1	Avian/Chick	A	L1	ST128	LODS00000000	+	+	+	+	+	+	－	+	+	+	+	+	+	－	+	－	+	+	+	+	+	+	+
C48-1	Avian/Chick	A	L1	ST128	MANI00000000	+	+	+	+	+	+	－	+	+	+	+	+	+	－	+	－	+	+	+	+	+	+	+
Clemson	Avian/Chicken	A	L3	Undetermined	JABBJK00000000	+	+	+	+	+	－	－	+	+	+	+	+	+	－	+	+	+	+	+	+	+	+	+
DP1	Avian/Duck	Untypable	L1	Undetermined	CP023304	+	+	－	－	+	－	－	+	+	+	－	+	+	－	+	－	－	－	－	+	－	+	+
DY120818	Avian/Duck	A	L1	ST128	LUCZ00000000	+	+	+	+	+	+	－	+	+	+	+	+	+	－	+	－	+	+	+	+	+	+	+
FCf15	Avian/Duck	A	L1	Undetermined	CP038871	+	+	+	+	+	+	－	+	+	+	+	+	+	－	+	－	+	+	+	+	+	+	+
FCf45	Avian/Duck	A	L1	Undetermined	CP038873	+	+	+	+	+	+	－	+	+	+	+	+	+	－	+	－	+	+	+	+	+	+	+
FCf71	Avian/Duck	A	L1	Undetermined	CP038872	+	+	+	+	+	+	－	+	+	+	+	+	+	－	+	－	+	+	+	+	+	+	+
FCf76	Avian/Goose	A	L1	ST128	CP038874	+	+	+	+	+	+	－	+	+	+	+	+	+	－	+	－	+	+	+	+	+	+	+
FCf83	Avian/Duck	A	L1	Undetermined	CP038875	+	+	+	+	+	+	－	+	+	+	+	+	+	－	+	－	+	+	+	+	+	+	+
FDAARGOS_216	Avian/Chicken	A	L1	ST94	CP020403	+	+	+	+	+	+	－	+	+	+	+	+	+	－	+	－	+	+	+	+	+	+	+
FDAARGOS_218	Avian/Turkey	A	L3	ST124	CP020405	+	+	+	+	+	－	－	+	+	+	+	+	+	－	+	+	+	+	+	+	+	+	+
FDAARGOS_219	Avian/Turkey	A	L3	Undetermined	NBTH00000000	+	+	+	+	+	－	－	+	+	+	+	+	+	－	+	+	+	+	+	+	+	+	+
FDAARGOS_220	Avian/Turkey	A	L2	Undetermined	NBTG00000000	+	+	+	+	+	－	－	+	+	+	+	+	+	－	+	+	+	+	+	+	+	+	+
GH161213	Avian/Duck	A	L1	Undetermined	SHNK00000000	+	+	+	+	+	+	－	+	+	+	+	+	+	－	+	－	+	+	+	+	+	+	+
GX-Pm	Avian/Chicken	A	L1	ST128	JZXO00000000	+	+	+	+	+	+	－	+	+	+	+	+	+	－	+	－	+	+	+	+	+	+	+
HB02	Avian/Duck	A	L1	ST128	LYOX00000000	+	+	+	+	+	+	－	+	+	+	+	+	+	－	+	－	+	+	+	+	+	+	+
HN141014	Avian/Duck	A	L1	ST128	LUCX00000000	+	+	+	+	+	+	－	+	+	+	+	+	+	－	+	－	+	+	+	+	+	+	+
P1059	Avian/Turkey	A	L3	ST124	AMBQ00000000	+	+	+	+	+	－	－	+	+	+	+	+	+	－	+	+	+	+	+	+	+	+	+
Pm70	Avian/Chicken	F	L3	ST25	AE004439	+	+	+	+	+	+	－	+	+	+	+	+	+	－	+	+	+	+	+	+	+	+	+
Pm72-4	Avian/Goose	A	L1	ST128	MAPT00000000	+	+	+	+	+	+	－	+	+	+	+	+	+	－	+	－	+	+	+	+	+	+	+
Pm731	Avian/Goose	A	L1	ST128	MAPS00000000	+	+	+	+	+	+	－	+	+	+	+	+	+	－	+	－	+	+	+	+	+	+	+
Q	Avian/Anatidae	A	L1	ST128	CP033597	+	+	+	+	+	+	－	+	+	+	+	+	+	－	+	－	+	+	+	+	+	+	+
Razi 0002	Avian	A	L1	ST128	CP019081	+	+	+	+	+	+	－	+	+	+	+	+	+	－	+	－	+	+	+	+	+	+	+
RCAD0259	Avian/Duck	A	L1	ST128	CP014157	+	+	+	+	+	+	－	+	+	+	+	+	+	－	+	－	+	+	+	+	+	+	+
RCAD0276	Avian/Duck	A	L1	ST128	LUCY00000000	+	+	+	+	+	+	－	+	+	+	+	+	+	－	+	－	+	+	+	+	+	+	+
VP161	Avian/Gallus gallus	A	L1	Undetermined	CP048792	+	+	+	+	+	+	－	+	+	+	+	+	+	－	+	－	+	+	+	+	+	+	+
X73	Avian/Turkey	A	L1	ST94	AMBP00000000	+	+	+	+	+	+	－	+	+	+	+	+	+	－	+	－	+	+	+	+	+	+	+
232	Bovine	A	L3	ST1	SJDX00000000	+	+	－	+	+	+	－	+	+	+	+	+	+	+	+	+	+	+	+	+	+	+	+
2000	Bovine	A	L3	ST1	ARNW00000000	+	+	－	+	+	+	－	+	+	+	+	+	+	+	+	+	+	+	+	+	+	+	+
2213	Bovine/Cattle	B	L2	ST44	JNOK00000000	+	+	－	+	+	－	－	+	+	+	+	+	+	+	+	+	－	+	+	+	+	+	+
3213	Bovine/Cattle	B	L2	ST44	JNOL00000000	+	+	－	+	+	－	－	+	+	+	+	+	+	+	+	+	－	+	+	+	+	+	+
3358	Bovine/Cattle	A	L3	ST1	CP029712	+	+	－	+	+	+	－	+	+	+	+	+	+	+	+	+	+	+	+	+	+	+	+
3361	Bovine/Cattle	A	L3	ST1	CP026861	+	+	－	+	+	+	－	+	+	+	+	+	+	+	+	+	+	+	+	+	+	+	+
4407	Bovine/Cattle	A	L6	ST7	CP030096	+	+	－	+	－	+	－	+	+	+	+	+	+	+	+	+	+	+	+	+	+	+	+
12601	Bovine/Cattle	A	L3	ST1	CP026859	+	+	－	+	+	+	－	+	+	+	+	+	+	+	+	+	+	+	+	+	+	+	+
14424	Bovine/Cattle	A	L3	ST1	CP029322	+	+	－	+	+	+	－	+	+	+	+	+	+	+	+	+	+	+	+	+	+	+	+
36950	Bovine	A	L3	ST1	CP003022	+	+	－	+	+	+	－	+	+	+	+	+	+	+	+	+	+	+	+	+	+	+	+
93002	Bovine	A	L3	ST1	ARNX00000000	+	+	－	+	+	+	－	+	+	+	+	+	+	+	+	+	+	+	+	+	+	+	+
1500C	Bovine	B	L2	ST44	AROA00000000	+	+	－	+	+	－	－	+	+	+	+	+	+	+	+	+	－	+	+	+	+	+	+
1500E	Bovine	A	L3	ST1	AQTL00000000	+	+	－	+	+	+	－	+	+	+	+	+	+	+	+	+	+	+	+	+	+	+	+
2125PM	Bovine/Bos taurus	A	L3	ST3	LQCZ00000000	+	+	－	+	+	+	－	+	+	+	+	+	+	+	+	+	+	+	+	+	+	+	+
2154PM	Bovine/Bos taurus	A	L3	ST1	LQDC00000000	+	+	－	+	+	+	－	+	+	+	+	+	+	+	+	+	+	+	+	+	+	+	+
2165PM	Bovine/Bos taurus	A	L3	ST1	LQDE00000000	+	+	－	+	+	+	－	+	+	+	+	+	+	+	+	+	+	+	+	+	+	+	+
2267PM	Bovine/Bos taurus	A	L3	ST1	LQDI00000000	+	+	－	+	+	+	－	+	+	+	+	+	+	+	+	+	+	+	+	+	+	+	+
2297PM	Bovine/Bos taurus	A	L3	ST1	LQDL00000000	+	+	－	+	+	+	－	+	+	+	+	+	+	+	+	+	+	+	+	+	+	+	+
2320PM	Bovine/Bos taurus	A	L3	ST1	LQDQ00000000	+	+	－	+	+	+	－	+	+	+	+	+	+	+	+	+	+	+	+	+	+	+	+
2335PM	Bovine/Bos taurus	A	L3	ST1	LQDS00000000	+	+	－	+	+	+	－	+	+	+	+	+	+	+	+	+	+	+	+	+	+	+	+
2389PM	Bovine/Bos taurus	A	L3	ST1	LQDW00000000	+	+	－	+	+	+	－	+	+	+	+	+	+	+	+	+	+	+	+	+	+	+	+
2403PM	Bovine/Bos taurus	A	L3	ST1	LQDY00000000	+	+	－	+	+	+	－	+	+	+	+	+	+	+	+	+	+	+	+	+	+	+	+
2428PM	Bovine/Bos taurus	A	L3	ST1	LQEA00000000	+	+	－	+	+	+	－	+	+	+	+	+	+	+	+	+	+	+	+	+	+	+	+
2450PM	Bovine/Bos taurus	A	L3	ST1	LQEC00000000	+	+	－	+	+	+	－	+	+	+	+	+	+	+	+	+	+	+	+	+	+	+	+
2497PM	Bovine/Bos taurus	A	L3	ST1	LQEE00000000	+	+	－	+	+	+	－	+	+	+	+	+	+	+	+	+	+	+	+	+	+	+	+
2512PM	Bovine/Bos taurus	A	L3	ST1	LQEH00000000	+	+	－	+	+	+	－	+	+	+	+	+	+	+	+	+	+	+	+	+	+	+	+
2526PM	Bovine/Bos taurus	A	L3	ST1	LQEI00000000	+	+	－	+	+	+	－	+	+	+	+	+	+	+	+	+	+	+	+	+	+	+	+
2578PM	Bovine/Bos taurus	A	L3	ST1	LQEL00000000	+	+	－	+	+	+	－	+	+	+	+	+	+	+	+	+	+	+	+	+	+	+	+
2597PM	Bovine/Bos taurus	A	L3	ST1	LQEN00000000	+	+	－	+	+	+	－	+	+	+	+	+	+	+	+	+	+	+	+	+	+	+	+
2612PM	Bovine/Bos taurus	A	L3	ST3	LQEQ00000000	+	+	－	+	+	+	－	+	+	+	+	+	+	+	+	+	+	+	+	+	+	+	+
2633PM	Bovine/Bos taurus	A	L3	ST1	LQES00000000	+	+	－	+	+	+	－	+	+	+	+	+	+	+	+	+	+	+	+	+	+	+	+
2668PM	Bovine/Bos taurus	A	L3	ST1	LQET00000000	+	+	－	+	+	+	－	+	+	+	+	+	+	+	+	+	+	+	+	+	+	+	+
2887PM	Bovine/Bos taurus	A	L3	ST3	LQFA00000000	+	+	－	+	+	+	－	+	+	+	+	+	+	+	+	+	+	+	+	+	+	+	+
2901PM	Bovine/Bos taurus	A	L3	ST1	LQFB00000000	+	+	－	+	+	+	－	+	+	+	+	+	+	+	+	+	+	+	+	+	+	+	+
2930PM	Bovine/Bos taurus	A	L3	ST1	LQFE00000000	+	+	－	+	+	+	－	+	+	+	+	+	+	+	+	+	+	+	+	+	+	+	+
2969PM	Bovine/Bos taurus	A	L3	ST1	LQFH00000000	+	+	－	+	+	+	－	+	+	+	+	+	+	+	+	+	+	+	+	+	+	+	+
3022PM	Bovine/Bos taurus	A	L3	ST1	LQFJ00000000	+	+	－	+	+	+	－	+	+	+	+	+	+	+	+	+	+	+	+	+	+	+	+
3045PM	Bovine/Bos taurus	A	L3	ST1	LQFL00000000	+	+	－	+	+	+	－	+	+	+	+	+	+	+	+	+	+	+	+	+	+	+	+
3275PM	Bovine/Bos taurus	A	L3	ST1	LQFT00000000	+	+	－	+	+	+	－	+	+	+	+	+	+	+	+	+	+	+	+	+	+	+	+
3347PM	Bovine/Bos taurus	A	L3	ST1	LQFV00000000	+	+	－	+	+	+	－	+	+	+	+	+	+	+	+	+	+	+	+	+	+	+	+
3384PM	Bovine/Bos taurus	A	L3	ST1	LQFY00000000	+	+	－	+	+	+	－	+	+	+	+	+	+	+	+	+	+	+	+	+	+	+	+
3483PM	Bovine/Bos taurus	A	L3	ST1	LQGB00000000	+	+	－	+	+	+	－	+	+	+	+	+	+	+	+	+	+	+	+	+	+	+	+
375-A/15	Bovine/Calf	Untypable	Undetermined	Undetermined	CP023305	+	+	－	+	+	－	－	－	－	－	－	+	－	－	－	－	－	－	+	+	+	+	+
654BPM	Bovine/Bos taurus	A	L3	ST1	LQGO00000000	+	+	－	+	+	+	－	+	+	+	+	+	+	+	+	+	+	+	+	+	+	+	+
657BPM	Bovine/Bos taurus	A	L3	ST1	LQGP00000000	+	+	－	+	+	+	－	+	+	+	+	+	+	+	+	+	+	+	+	+	+	+	+
671/90	Bovine/Calf	A	L6	ST7	ARWR00000000	+	+	－	+	－	+	－	+	+	+	+	+	+	+	+	+	+	+	+	+	+	+	+
68BPM	Bovine/Bos taurus	A	L3	ST1	LQGM00000000	+	+	－	+	+	+	－	+	+	+	+	+	+	+	+	+	+	+	+	+	+	+	+
69APM	Bovine/Bos taurus	A	L3	ST1	LQGN00000000	+	+	－	+	+	+	－	+	+	+	+	+	+	+	+	+	+	+	+	+	+	+	+
8522APM	Bovine/Bos taurus	A	L3	ST1	LQGR00000000	+	+	－	+	+	+	－	+	+	+	+	+	+	+	+	+	+	+	+	+	+	+	+
Anand1_buffalo	Bovine/Bubalus bubalis	B	Undetermined	Undetermined	ALBX00000000	+	+	－	+	+	－	－	+	+	+	+	+	+	+	+	+	－	+	+	+	－	+	+
Anand1_cattle	Bovine/Bos taurus	Untypable	Undetermined	Undetermined	ALBY00000000	+	+	－	+	+	－	－	+	+	+	+	+	+	+	－	+	－	－	－	+	－	+	+
ATCC 51689	Bovine	A	L1	ST42	FOWO00000000	+	+	+	+	+	+	－	+	+	+	+	+	+	－	+	－	+	+	+	+	+	+	+
ATTK	Bovine/Cattle	B	L2	ST44	JQEA00000000	+	+	－	+	+	－	－	+	+	+	+	+	+	+	+	+	－	+	+	+	+	+	+
B	Bovine	B	L2	ST44	LIUP00000000	+	+	－	+	+	－	－	+	+	+	+	+	+	+	+	+	－	+	+	+	+	+	+
BAUTB2	Bovine/Buffalo	B	L2	ST44	QLYS00000000	+	+	－	+	+	－	－	+	+	+	+	+	+	+	+	+	－	+	+	+	+	+	+
BUKK	Bovine/Cattle	B	L2	ST44	JQAO00000000	+	+	－	+	+	－	－	+	+	+	+	+	+	+	+	+	－	+	+	+	+	+	+
CQ2	Bovine	A	L3	ST1	CP033599	+	+	－	+	+	+	－	+	+	+	+	+	+	+	+	+	+	+	+	+	+	+	+
CQ6	Bovine	A	L3	ST1	CP033600	+	+	－	+	+	+	－	+	+	+	+	+	+	+	+	+	+	+	+	+	+	+	+
CQ7	Bovine/Cattle	A	L3	ST133	CP033598	+	+	+	+	+	－	－	+	+	+	+	+	+	－	+	+	+	+	+	+	+	+	+
F	Bovine	F	L3	Undetermined	CP013291	+	+	+	+	+	+	－	+	+	+	+	+	+	－	+	+	+	+	+	+	+	+	+
Faisal	Bovine/Buffalo	B	L2	ST44	JQEB00000000	+	+	－	+	+	－	－	+	+	+	+	+	+	+	+	+	－	+	+	+	+	+	+
FDAARGOS_217	Bovine/Bison	B	L2	ST64	NBTI00000000	+	+	－	+	+	－	－	+	+	+	+	+	+	－	+	+	－	+	+	+	+	+	+
HB01	Bovine/Cow	A	L3	ST3	CP006976	+	+	－	+	+	+	－	+	+	+	+	+	+	+	+	+	+	+	+	+	+	+	+
HS SKN01	Bovine/Buffalo	B	L2	ST44	MDXJ00000000	+	+	－	+	+	－	－	+	+	+	－	+	+	+	+	+	－	+	+	+	+	+	+
HS_Canada1	Bovine/Bos taurus	B	L2	Undetermined	CP048402	+	+	+	+	+	－	－	+	+	+	－	+	+	－	+	+	－	+	+	+	+	+	+
Islm	Bovine/Buffalo	B	L2	ST44	JQAB00000000	+	+	－	+	+	－	－	+	+	+	+	+	+	+	+	+	－	+	+	+	+	+	+
J1APM	Bovine/Bos taurus	A	L3	ST1	LQGS00000000	+	+	－	+	+	+	－	+	+	+	+	+	+	+	+	+	+	+	+	+	+	+	+
Karachi	Bovine/Buffalo	B	L2	ST44	JPHI00000000	+	+	－	+	+	－	－	+	+	+	+	+	+	+	+	+	－	+	+	+	+	+	+
NCTC10204	Bovine/Cow	A	L1	ST42	LR134298	+	+	+	+	+	+	－	+	+	+	－	+	+	－	+	－	+	+	+	+	+	+	+
NCTC10323	Bovine	B	L2	ST44	LR134532	+	+	－	+	+	－	－	+	+	+	+	+	+	+	+	+	－	+	+	+	+	+	+
NCTC10722	Bovine	A	L1	Undetermined	UGST00000000	+	+	+	+	+	+	－	+	+	+	+	+	+	－	+	－	+	+	+	+	+	+	+
P1062	Bovine/Calf	A	L3	ST3	ASZP00000000	+	+	－	+	+	+	－	+	+	+	+	+	+	+	+	+	+	+	+	+	+	+	+
P1933	Bovine	A	L3	ST3	ARNY00000000	+	+	－	+	+	+	－	+	+	+	+	+	+	+	+	+	+	+	+	+	+	+	+
P52	Bovine/Buffalo	B	L2	ST44	VOGM00000000	+	+	－	+	+	－	－	+	+	+	+	+	+	+	+	+	－	+	+	+	+	+	+
P52VAC	Bovine/Bubalus bubalis	B	L2	ST44	ALBZ00000000	+	+	－	+	+	－	－	+	+	+	+	+	+	+	+	+	－	+	+	+	+	+	+
Pesh	Bovine/Buffalo	B	L2	ST44	JQAC00000000	+	+	－	+	+	－	－	+	+	+	+	+	+	+	+	+	－	+	+	+	+	+	+
PM22	Bovine/Beef cattle	A	L3	ST1	CP045724	+	+	－	+	+	+	－	+	+	+	+	+	+	+	+	+	+	+	+	+	+	+	+
PM3	Bovine/Cattle	B	L2	ST44	SDAS00000000	+	+	－	+	+	－	－	+	+	+	+	+	+	+	+	+	－	+	+	+	+	+	+
Pm-3	Bovine/Cow	A	L3	ST3	CP014618	+	+	－	+	+	+	－	+	+	+	+	+	+	+	+	+	+	+	+	+	+	+	+
PMTB	Bovine/Buffalo	B	L2	ST44	AWTD00000000	+	+	－	+	+	－	－	+	+	+	+	+	+	－	+	+	－	+	+	－	+	－	－
PMTB2.1	Bovine/Buffalo	A	L1	ST103	CP007205	+	+	+	+	+	+	－	+	+	+	+	+	+	－	+	－	+	+	+	+	+	+	+
P-mult-10-KZ	Bovine/Cattle	B	L2	ST64	JAAILE00000000	+	+	－	+	+	－	－	+	+	+	+	+	+	－	+	+	－	+	+	+	+	+	+
PVAcc	Bovine	B	L2	ST44	JQAD00000000	+	+	－	+	+	－	－	+	+	+	+	+	+	+	+	+	－	+	+	+	+	+	+
Razi_Pm0001	Bovine	B	L2	ST44	CP017961	+	+	－	+	+	－	－	+	+	+	+	+	+	+	+	+	－	+	+	+	+	+	+
THA	Bovine/Buffalo	B	L2	ST44	JQAE00000000	+	+	－	+	+	－	－	+	+	+	+	+	+	+	+	+	－	+	+	+	+	+	+
THD	Bovine/Buffalo	B	L2	ST44	JQAF00000000	+	+	－	+	+	－	－	+	+	+	+	+	+	+	+	+	－	+	+	+	+	+	+
THF	Bovine/Buffalo	B	L2	ST44	JQAG00000000	+	+	－	+	+	－	－	+	+	+	+	+	+	+	+	+	－	+	+	+	+	+	+
TX1	Bovine/Buffalo	B	L2	ST44	JQAH00000000	+	+	－	+	+	－	－	+	+	+	+	+	+	+	+	+	－	+	+	+	+	+	+
USDA-ARS-USMARC-59910	Bovine/Bos taurus	A	L3	ST1	CP015562	+	+	－	+	+	+	－	+	+	+	+	+	+	+	+	+	+	+	+	+	+	+	+
USDA-ARS-USMARC-59962	Bovine/Bos taurus	A	L3	ST1	CP015570	+	+	－	+	+	+	－	+	+	+	+	+	+	+	+	+	+	+	+	+	+	+	+
USDA-ARS-USMARC-60213	Bovine/Bos taurus	A	L3	ST1	CP015561	+	+	－	+	+	+	－	+	+	+	+	+	+	+	+	+	+	+	+	+	+	+	+
USDA-ARS-USMARC-60214	Bovine/Bos taurus	A	L3	ST1	CP015571	+	+	－	+	+	+	－	+	+	+	+	+	+	+	+	+	+	+	+	+	+	+	+
USDA-ARS-USMARC-60215	Bovine/Bos taurus	A	L3	ST1	CP015559	+	+	－	+	+	+	－	+	+	+	+	+	+	+	+	+	+	+	+	+	+	+	+
USDA-ARS-USMARC-60224	Bovine/Bos taurus	A	L3	ST1	CP015565	+	+	－	+	+	+	－	+	+	+	+	+	+	+	+	+	+	+	+	+	+	+	+
USDA-ARS-USMARC-60248	Bovine/Bos taurus	A	L3	ST1	CP015568	+	+	－	+	+	+	－	+	+	+	+	+	+	+	+	+	+	+	+	+	+	+	+
USDA-ARS-USMARC-60380	Bovine/Bos taurus	A	L3	ST1	CP015563	+	+	－	+	+	+	－	+	+	+	+	+	+	+	+	+	+	+	+	+	+	+	+
USDA-ARS-USMARC-60381	Bovine/Bos taurus	A	L3	ST1	CP015572	+	+	－	+	+	+	－	+	+	+	+	+	+	+	+	+	+	+	+	+	+	+	+
USDA-ARS-USMARC-60385	Bovine/Bos taurus	A	L3	ST3	CP015569	+	+	－	+	+	+	－	+	+	+	+	+	+	+	+	+	+	+	+	+	+	+	+
USDA-ARS-USMARC-60494	Bovine/Bos taurus	A	L3	ST1	CP015558	+	+	－	+	+	+	－	+	+	+	+	+	+	+	+	+	+	+	+	+	+	+	+
USDA-ARS-USMARC-60675	Bovine/Bos taurus	A	L3	ST1	CP015567	+	+	－	+	+	+	－	+	+	+	+	+	+	+	+	+	+	+	+	+	+	+	+
USDA-ARS-USMARC-60712	Bovine/Bos taurus	A	L3	ST1	CP015566	+	+	－	+	+	+	－	+	+	+	+	+	+	+	+	+	+	+	+	+	+	+	+
USDA-ARS-USMARC-60713	Bovine/Bos taurus	A	L3	ST1	CP015564	+	+	－	+	+	+	－	+	+	+	+	+	+	+	+	+	+	+	+	+	+	+	+
USDA-ARS-USMARC-60714	Bovine/Bos taurus	A	L3	ST1	CP015573	+	+	－	+	+	+	－	+	+	+	+	+	+	+	+	+	+	+	+	+	+	+	+
USDA-ARS-USMARC-60717	Bovine/Bos taurus	A	L3	ST1	CP015560	+	+	－	+	+	+	－	+	+	+	+	+	+	+	+	+	+	+	+	+	+	+	+
V1	Bovine/Buffalo	B	L2	ST44	JQAI00000000	+	+	－	+	+	－	－	+	+	+	+	+	+	+	+	+	－	+	+	+	+	+	+
VTCCBAA264	Bovine/Bubalus bubalis	B	L2	ST44	ALYC00000000	+	+	－	+	+	－	－	+	+	+	+	+	+	+	+	+	－	+	+	+	+	+	+
S298D	Canis lupus	F	L1	ST135	PSQH00000000	+	+	+	+	－	+	－	+	+	+	+	+	+	－	+	+	+	+	+	+	+	+	+
OH1905	Canis lupus	A	L4	Undetermined	CP004392	+	+	+	+	－	－	－	+	+	+	－	+	+	－	+	+	+	+	+	+	+	+	+
OH4807	Canis lupus	Untypable	Undetermined	Undetermined	CP004391	+	+	+	－	－	－	－	－	+	+	+	+	－	－	－	－	－	+	+	+	－	+	+
50	Cat	F	L1	ST30	CP049756	+	+	+	+	－	+	－	+	+	+	+	+	+	－	+	+	+	+	+	+	+	+	+
MSP58	Cat/Felis catus	A	L3	ST25	SJXC00000000	+	+	+	+	+	+	－	+	+	+	+	+	+	－	+	+	+	+	+	+	+	+	+
161215033201-1	Homo sapiens/Lung	A	Undetermined	ST137	CP026744	+	+	+	+	－	+	－	+	+	+	+	+	+	－	+	+	+	+	－	+	－	+	+
306_PMUL	Homo sapiens	Untypable	Undetermined	Undetermined	JVME00000000	+	+	－	+	+	+	－	－	+	+	+	+	+	－	－	－	－	+	+	+	－	+	+
FDAARGOS_261	Homo sapiens/Blood	A	L1	Undetermined	NBTJ00000000	+	+	+	+	－	－	－	+	+	+	+	+	+	－	+	+	+	+	+	+	+	+	+
FDAARGOS_384	Homo sapiens/Abscess	A	L3	Undetermined	CP023516	+	+	+	+	－	+	－	+	+	+	+	+	+	－	+	+	+	+	+	+	+	+	+
FDAARGOS_385	Homo sapiens/Wound	A	L3	Undetermined	CP023972	+	+	+	+	－	+	－	+	+	+	+	+	+	－	+	+	+	+	+	+	+	+	+
FDAARGOS_644	Homo sapiens/	A	Undetermined	Undetermined	CP044077	+	+	+	+	－	－	－	+	+	+	+	+	+	－	+	+	+	+	+	+	+	+	+
NCTC10382	Homo sapiens/Infected finger	A	L1	ST131	LS483473	+	+	+	+	+	+	－	+	+	+	－	+	+	－	+	－	+	+	+	+	+	+	+
NCTC11619	Homo sapiens/Wound	Untypable	L3	Undetermined	LR134514	+	+	+	+	－	－	－	+	+	+	－	+	+	－	+	+	－	+	+	+	－	+	+
NCTC11620	Homo sapiens, budgerigar	Untypable	L7	Undetermined	UGSW00000000	+	+	+	+	－	－	－	+	+	+	－	+	+	－	+	+	－	+	+	+	+	+	+
NCTC11995	Homo sapiens	A	L3	ST43	UGSV00000000	+	+	+	+	－	－	－	+	+	+	+	+	+	－	+	+	+	+	+	+	+	+	+
NCTC8489	Homo sapiens/infected finger from cat bite	A	L1	Undetermined	UGSU00000000	+	+	+	+	－	+	－	+	+	+	+	+	+	－	+	－	+	+	+	+	+	+	+
PY81579	Homo sapiens/Wound	F	L1	ST135	PSQI00000000	+	+	+	+	－	+	－	+	+	+	+	+	+	－	+	+	+	+	+	+	+	+	+
SMC1	Homo sapiens/Finger bone biopsy	A	L3	Undetermined	LNCO00000000	+	+	+	+	+	－	－	+	+	+	+	+	+	－	+	+	+	+	+	+	+	+	+
P-mult-15-KZ	Horse	B	L2	ST64	JAAONX00000000	+	+	+	+	+	－	－	+	+	+	+	+	+	－	+	+	－	+	+	+	+	+	+
P-mult-5-KZ	Horse	B	L2	ST64	JAAONW00000000	+	+	+	+	+	－	－	+	+	+	+	+	+	－	+	+	－	+	+	+	+	+	+
C51-17	Leporine/Rabbit	A	L1	ST128	MAPQ00000000	+	+	+	+	+	+	－	+	+	+	+	+	+	－	+	－	+	+	+	+	+	+	+
C51-2	Leporine/Rabbit	A	L1	ST128	MBAG00000000	+	+	+	+	+	+	－	+	+	+	+	+	+	－	+	－	+	+	+	+	+	+	+
C51-3	Leporine/Rabbit	A	L3	ST132	MAPR00000000	+	+	+	+	+	－	－	+	+	+	+	+	+	－	+	+	+	+	+	+	+	+	+
CIRMBP-0747	Leporine/Oryctolagus cuniculus	A	L3	ST12	MTIE00000000	+	+	+	+	+	+	－	+	+	+	+	+	+	－	+	+	+	+	+	+	+	+	+
CIRMBP-0749	Leporine/Oryctolagus cuniculus	A	L3	ST12	MTEA00000000	+	+	+	+	+	+	－	+	+	+	+	+	+	－	+	+	+	+	+	+	+	+	+
CIRMBP-0758	Leporine/Oryctolagus cuniculus	A	L6	Undetermined	MTEB00000000	+	+	+	+	－	－	－	+	+	+	+	+	+	－	+	+	+	+	+	+	+	+	+
CIRMBP-0760	Leporine/Oryctolagus cuniculus	A	L6	Undetermined	MTEC00000000	+	+	+	+	－	－	－	+	+	+	+	+	+	－	+	+	+	+	+	+	+	+	+
CIRMBP-0782	Leporine/Oryctolagus cuniculus	A	L3	ST12	MTED00000000	+	+	+	+	+	+	－	+	+	+	+	+	+	－	+	+	+	+	+	+	+	+	+
CIRMBP-0783	Leporine/Oryctolagus cuniculus	A	L3	ST12	MTEF00000000	+	+	+	+	+	+	－	+	+	+	+	+	+	－	+	+	+	+	+	+	+	+	+
CIRMBP-0812	Leporine/Oryctolagus cuniculus	A	L3	ST12	MTDZ00000000	+	+	+	+	+	+	－	+	+	+	+	+	+	－	+	+	+	+	+	+	+	+	+
CIRMBP-0817	Leporine/Oryctolagus cuniculus	A	L6	ST10	MTEE00000000	+	+	－	+	－	+	－	+	+	+	+	+	+	－	+	+	+	+	+	+	+	+	+
CIRMBP-0827	Leporine/Oryctolagus cuniculus	A	L3	ST12	MTIG00000000	+	－	+	+	+	+	－	+	+	+	+	+	+	－	+	+	+	+	+	+	+	+	+
CIRMBP-0835	Leporine/Oryctolagus cuniculus	A	L3	ST12	MTIF00000000	+	－	+	+	+	+	－	+	+	+	+	+	+	－	+	+	+	+	+	+	+	+	+
CIRMBP-0872	Leporine/Oryctolagus cuniculus	A	L3	ST12	MTIH00000000	+	+	+	+	+	+	－	+	+	+	+	+	+	－	+	+	+	+	+	+	+	+	+
CIRMBP-0873	Leporine/Oryctolagus cuniculus	A	L3	ST12	CP020347	+	+	+	+	+	+	－	+	+	+	+	+	+	－	+	+	+	+	+	+	+	+	+
CIRMBP-0877	Leporine/Oryctolagus cuniculus	D	L6	ST11	MTII00000000	+	+	+	+	－	－	－	+	+	+	+	+	+	－	+	+	－	+	+	+	+	+	+
CIRMBP-0884	Leporine/Oryctolagus cuniculus	A	L3	ST12	CP020345;	+	+	+	+	+	+	－	－	－	－	+	+	+	－	+	+	+	+	+	+	+	+	+
CIRMBP-0906	Leporine/Oryctolagus cuniculus	A	L3	ST12	MTIJ00000000	+	+	+	+	+	+	－	+	+	+	+	+	+	－	+	+	+	+	+	+	+	+	+
CIRMBP-0922	Leporine/Oryctolagus cuniculus	A	L3	ST12	MTIK00000000	+	+	+	+	+	+	－	+	+	+	+	+	+	－	+	+	+	+	+	+	+	+	+
CIRMBP-0927	Leporine/Oryctolagus cuniculus	A	L3	ST12	MTIL00000000	+	－	+	+	+	+	－	+	+	+	+	+	+	－	+	+	+	+	+	+	+	+	+
9N	Rodent	A	L3	ST25	CP028927	+	+	+	+	+	+	－	+	+	+	+	+	+	－	+	+	+	+	+	+	+	+	+
20N	Rodent	A	L3	ST25	CP028926	+	+	+	+	－	+	－	+	+	+	+	+	+	－	+	+	+	+	+	+	+	+	+
Anand1_goat	Sheep/Capra aegagrus hircus	A	Undetermined	ST138	AFRS00000000	+	+	+	+	+	+	－	+	+	+	+	+	+	－	+	－	+	+	+	+	+	+	+
HN01	Sheep/Capra hircus	D	L3	ST129	CP037861	+	+	－	+	－	－	+	+	+	+	+	+	－	+	－	－	－	+	+	+	+	+	+
HN02	Sheep	A	L3	ST129	CP037865	+	+	－	+	－	－	+	+	+	+	+	+	－	+	+	－	+	+	+	+	+	+	+
NIVEDI/PMS-1	Sheep/Ovis aries	A	L3	Undetermined	MEDF00000000	+	+	+	+	+	+	+	+	+	+	+	+	+	+	+	+	+	+	+	+	+	+	+
RIIF	Sheep/Ovine	F	L3	ST17	ARNZ00000000	+	+	+	+	+	+	－	+	+	+	+	+	+	－	+	+	+	+	+	+	+	+	+
SKN1	Sheep/Ovis aries	A	L3	Undetermined	NIOC00000000	+	+	－	+	－	－	－	+	+	+	+	+	+	－	+	+	+	+	+	+	+	+	+
UBA9365	Synthetic DNA	A	L3	ST136	DMUM00000000	+	+	－	+	－	－	－	+	+	+	+	+	+	+	+	－	+	+	+	+	+	+	+
unmsm	Vicugna pacos	A	L6	Undetermined	LGRE00000000	+	+	+	+	－	－	+	+	+	+	+	+	+	+	+	+	+	+	+	+	+	+	+
UNMSM2	Vicugna pacos	A	L6	Undetermined	LLKR00000000	+	+	+	+	－	－	+	+	+	+	+	+	+	+	+	+	+	+	+	+	+	+	+
