# Supplementary material for: Development of an Online Tool for Pasteurella multocida Genotyping and Genotypes of Pasteurella multocida From Different Hosts
Source: Front Vet Sci. 2021 Dec 17;8:771157. doi: 10.3389/fvets.2021.771157 (PMC8718711; doi:10.3389/fvets.2021.771157)
Supplement: Supplementary Text 1 — Nucleotide sequences and their GenBank accession numbers for the construction of a comparative database for P. multocida genotyping. [file Data_Sheet_1.ZIP › Supplementary materials/Txt 1.txt]

>KMT1 (GenBank accession no. MT570166)
GCTGTAAACGAACTCGCCACTTTTTGTTTCATTTGGACTGACACGATCAAACCGTTGAACACGAAGAAAA
AGACTAAAATAGGTAACCAATACACGATAAATAAATTAAACCGCTCTGCCGTTAATGGCTTCAATAATGG
CCATAAGAAACGTAACTCAACATGGAAATATTGATAAATCAGACTGACAAGGAAATATAAACCGGCAAAT
AACAATAAGCTGAGTAATAAATAACGTCCAATCAGTTGCGCCGTTGTCAAGGAAGCAGATTGGCTCAACA
CACCAAACTCTGCCCAACAAAACTGTGCTTTTCTTTGCCACAAGCCAAATAAAAGACTACCGACAAGCCC
ACTCACAACGAGCCATAAAATAATGCCATTTCCCATTTCAAGTGGCATAAAACTCAATTTCGCGGCAATC
GGTTCATTCGCACCGCCCCACTGGGTAAATAGCGGAT
>CapA (GenBank accession no. MN938443)
TGCCAAAATCGCAGTCAGTATTTTTTATCCCAATACATTAAACGGCTTAGTGAAAAAACT
AAACAATATTATTGAATATAATAAAAATATATTCGTTATTGTTCTACATGTTGATAAGAA
TCATCTTACACCAGATATCAAAAAAGAAATACTAGCCTTCTATCATAAACATCAAGTGAA
TATTTTACTAAATAATGATATCTCATATTACACGAGTAATAGATTAATAAAAACTGAGGC
GCATTTAAGTAATATTAATAAATTAAGTCAGTTAAATCTAAATTGTGAATACATCATTTT
TGATAATCATGACAGCCTATTCGTTAAAAATGACAGCTATGCTTATATGAAAAAATATGA
TGTCGGCATGAATTTCTCAGCATTAACACATGATTGGATCGAGAAAATCAATGCGCATCC
ACCATTTAAAAAGCTCATTAAAACTTATTTTAATGACAATGACTTAAAAAGTATGAATGT
GAAAGGGGCATCACAAGGTATGTTTATGACGTATGCGCTAGCGCATGAGCTTCTGACGAT
TATTAAAGAAGTCATCACATCCTGCCAGTCAATTGATAGTGTGCCAGAATATAACACTGA
GGATATTTGGTTCCAATTTGCACTTTTAATCTTAGAAAAGAAAACCGGCCATGTATTTAA
TAAAACATCGACCCTGACTTATATGCCTTGGGAACGAAAATTACAATGGACAAATGAACA
AATTGAAAGTGCAAAAAGAGGAGAAAATATACCTGTTAACAAGTTCATTATTAATAGTAT
AACTCTATAAAACACTTGCATTTTATTAAAAATAAAATCCTATAATATTTGCAGTTTAAA
TAAAGGATAAAAAATGAAGAAAATTACAATTGCTGGGGCTGGCTATGTTGGTTTATCCAA
TGCAGTATTATTAGCTCAACACCACAATGTGATCTTATTAGATATTGATCAAAATAAAGT
TGATTTAATTAATAATAAAAAATCGCCCATCACAGATAAAGAAATCGAAGATTTCTTACA
AAATAAATCACTGACAATGATGGCAA
>CapB (GenBank accession no. MN938444)
GCCCGAGAGTTTCAATCCAGTAACTGTTGTGGTAATACATTTTTTCAGAGTTACTCATTT
TGTTATAAGGATACTCTTTGTGTCTTTTTAGATTAATCATTAAGGCGTTACACCAATGTA
GGTGTTTTGCCAAAAGCTGTTTAATTGACTCAGGAGAGTAAATTTCTGAAGTATATTTCG
CAATTTCCTCATCAAATGTTGAAAAGTCATAAGTATCCTTATGCTCGATCAGATGATCGC
AAGTGTGTTTATCAAAAATACGATAAGCATTTTGCAGATTAAAGCGTGTATAACCTACAT
CTTCCCAACTACTTACATAGGCATCAATATCACCTAGTGGTGCAAATTTCTTTTCAAATC
TAGGCACAGAATATTCAAAACCCCGTAGCTGGCCACAAATTAATAGTGCAATTTTTAATG
GTTTTTTCTGCAGTAAAGGTGTTGATGGACGTTGTAAAGACTGAATACGTTTTTCTAAAA
ATTGGTACTCCGTACTACCTAATGTCAGATGGTGTAATGTTAAGAAGTTTTGGCAAATCT
TTCTTTCTTCATCTGAGGACAGCTTTTTACTTTGAGTTAAAGCTTGTAGAAATGTAATGA
AAAAAGCGATATCAATCTGCTTAAGATAATTGCTATCTTTAATGAATAACGCAAATAAAT
AATTAACGATTTCTAGTTTTACCAAAATAAAGTTCAACTGTGTTTGAGAACACTTTTTTA
AAATGAGTAGTATTTCCTCTGGTGGAGCTTGGATAAATG
>CapD (GenBank accession no. MN938445)
TTACAAAAGAAAGACTAGGAGCCCCCCCTCTAGTCAGTATTATAATGACTTCTCATAATACAGAAAAATT
CATTGAAGCCTCAATTAATTCACTATTATTGCAAACATACAATAACTTAGAAGTTATCGTTGTAGATGAT
TATAGCACAGATAAAACATTTCAGATCGCATCCAGAATAGCAAACTCTACAAGTAAAGTAAAAACATTCC
GATTAAACTCAAATCTAGGGACATACTTTGCGAAAAATACAGGAATTTTAAAGTCTAAAGGAGATATTAT
TTTCTTTCAGGATAGCGATGATGTATGTCACCATGAAAGAATCGAAAGATGTGTTAATGCATTATTATCG
AATAAAGATAATATAGCTGTTAGATGTGCATATTCTAGAATAAATCTAGAAACACAAAATATAATAAAAG
TTAATGATAATAAATACAAATTAGGATTAATAACTTTAGGCGTTTATAGAAAAGTATTTAATGAAATTGG
TTTTTTTAACTGCACAACCAAAGCATCGGATGATGAATTTTATCATAGAATAATTAAATACTATGGTAAA
AATAGGATAAATAACTTATTTCTACCACTGTATTATAACACAATGCGTGAAGATTCATTATTTTCTGATA
TGGTTGAGTGGGTAGATG
>CapE (GenBank accession no. MN938446)
TCCGCAGAAAATTATTGACTCTCTAGTATCAGGCGTACCTGTAATTTCTACAAGGAATACATATTTAGAA
GAAAAATTTAAAGACATCATATTATTTATTGATTCCCCAACTCAACTTCATGAAATTGTAGAAAAATATG
AAAATGATCGTTGGGCACATGCTCGCTTAGCGCACAAAGGATATCGATTTGTAATGAATAATTTTTCCAC
ACATAGTCTCAAAGCTAACTTACAAAGAGAAATATGTGGCAAAGCGATCAATTCAGATAATAATCCCTTG
ATATCGATTATTATGGCATCAATGAGAGAATTCTATATAGACAGAATTATTACTAATATTTCTCGTCAAA
CATATAAAAATAAAGAGCTTATCATTGTTACTCAGAATTTTTCAGAAATAGGATTAAAAAAACTACAAGA
AAAATTAGAAAAAATAGATGACTTGGTTAATTTCAAAATCATAGTAAATAACTCAGAAGACACTTTAGGA
GAAAGACAAAATCAAGCAGCAAGC
>CapF (GenBank accession no. MN938447)
AATCGGAGAACGCAGAAATCAGAAAGGTGGAACTAGTACCCAAAGATTTTCCTAAAGATCTTGTTCTTGC
TCCATTGCCAGATCATGTTAATGATTTTACATGGTACAAAAATCGAAAAAAAAGCTTAGGTATAAAGCCT
GTAAATAAGAATATCGGTCTTTCTATTATTACTCCTACATTTAATCGTAGCCGTATTTTAGATATAACGT
CAGCCTGTTTGGTCAATCAGAAAACAAACTACCCATTTGAAGTCGTTGTTGCAGATGATGGTAGTAAGGA
AAACTTACTTACCATTGTGCAAAAATACGAACAAAAACTTGACATAAAGTATGTAAGACAAAAAGATTAT
GGATATCAATTGTGTGCAGTCAGAAACTTAGGTTTACGTACAGCAAAGTATGATTTTGTCTCGATTCTAG
ACTGCGATATGGCACCACAACAATTATGGGTTCATTCTTATCTTACAGAACTATTAGAAGACAATGATAT
TGTTTTAATTGGACCTAGAAAATATGTGGATACTCATAATATTACCGCAGAACAATTCCTTAACGATCCA
TATTTAATAGAATCACTACCTGAAACCGCTACAAATAACAATCCTTCGATTACATCAAAAGGAAATATAT
CGTTGGATTGGAGATTAGAACATTTCAAAAAAACCGATAATCTACGTCTATGTGATTCACCGTTTCGTTA
TTTTAGTTGCGGTAATGTTGCATTTTCTAAAGAATGGCTAAATAAAGTAGGTTGGTTCGATGAAGAATTT
AATCATTGGGGGGGCGAAGATGTAGAATTTGGTTACAGATTATTTGCCAAAGGCTGTTTTTTCAGAGTAA
TTGACGGCGGAA
>LpsL1 (GenBank accession no. MN938448)
ACATTCCAGATAATACACCCGATCACTTAGCTGAAATTTATGGTGAAGATTTCATGATACCTAAAGTATA
TAGTTATGGAGATAGAATTAAAGACTTTGAAATTTTATTAGATAACCAAACTCTAGGAAGAAAAGTTGAA
TTCCGTCGTAAATAACATACTTATGAATATACAAAATTATGATAAAAGAACAAATTATTGACTTAATAAA
AAATGAATTAAAAACAAATGATATAAAAATAGAAACGTTAGGAGGAATGACTAACAGAAACTTCCTAGTA
GAGGGAGATAATAATAAAAAATATGTTCTTCGTATACCTGGCAATATGACTTCCAGCTTAATAAATAGAA
AATATGAAAAGCTGAATAGCTTATTAATGTCTGAACATAATTTCAATGTAAAAACAAAATATTTTAATGA
TGAGAGCGGTATAAAAATAACTTATTTCTTAGAAAACAGTTTTAGCCTAGATCATAGTACTATAAAAAAT
GATATGTATTTAAAAATGATCGCAGAAAGATTATATAAACTGCATAACTCTAATATTAAATTAAGTAATA
AATTTGATGTACTATTAGAATTTAAAAAATATTTAAGTTTATTAAAAGAACCAAGTAATTTTTATGATTT
TAATGAGAATATAAGAGAAATTTGTATTTTCTTTGAAAAGACATCTATCTACTTAATAGATAAATATAAT
AAACTTGTACCTTGTCATAATGACTTAGTACCTGAAAACATATTAATTAAAGATAATAGGATTTATTTTA
TTGACTGGGAATACTCTGGCATGAATCATCCATTATTTGATATAGCTGCATTTTTCCTAGAATCAAAGTT
ATTACAAGAACAACAAGAATCATTCTTAAAATATTACAATAACAATATTAACTTTAACCTAATAAAAAAC
GATATCATTGCATTTCAATTCACGCAAGATGTTTTATGGTTCTTATGGACAATTATAAAAGAAGAAAATA
ATGAGTTTTTTGATGGTTATGCCAAAGCTAGAATAGATAGAGCATACCAAAGTATGCTAACCTTACAAAA
GGTATTATGATGAAGAAAGGTTACATCTTAGGATTATCGTCAGGATTTTTATGGGCTATTTCAGGAATAG
TATACCAAATACTATATAACAATTTTCCAAATCTTGATACATTATTATTCAGTATATTTATATTATTTTT
TATTGAATTTATTTCATTGGTAACAATTTCTTCATACTTATATAAAAATAAGAAATTTCCTTCAATAAAT
AAAAATAACTATTTTGCTATCTTTTCAGGGTTACTAGGTGCTCCAAT
>LpsL2 (GenBank accession no. MN938449)
CTTAAAGTAACACTCGCTATTGCTACATATAACCGTATAACTTATATAGAAAAAATGATCAATTCTCTAA
AATCATCTGTTGATATTTCAAAAATTAATATTCGAATTTACGATGATCATAGTGAAATACTAACAAAACA
GGATTTAGAGAAGTTGTTTCCATACGCTAAAGAGATTATTGTTAGAGATAAAAACTTAGGGGCTGATCGG
AATTCCAGAAAAATATACGATGACTTCTTACAAACTAATGATGATATTCTAATTAATGCAGATTCTGACC
TTATCTACCGACCTGGTTGGCTAGAAATCATAGAGACTCTTTTACCTCAAACTGATGGAGTACTATCTTT
ATATAACTCCAATAAACATCAATTTATAGAGCAAATAACCCCTAGTTATGGAGCTAAAAAAACTTTAGGA
TCTGCAGGCACGGTATTAACAAGAGAAATTGTAAAAAAAATTGTAGATAATATTCCTATAGATTCTGATA
TGTTTGACTGGCAATGGTCAACTCTATTAACTAATAAGAATATTAAGCTAATTTGTATTAAAGAAAGTTA
TATTCAACATATAGGTATTCTTGGACAAAATAATAAAGGCTTTATTAATGATTTTGATTATGGACTTAAT
TTTATCCCAGAAAATGAGATAAATCAAAAAATAATGTCAGACTTTATAGACGAGTTGTTCTTAGAAAATA
GAAAATTTATTGAAAGAAAAGAAAAAGAAATAGGATGCAGTTTAACCAAATTAAAAAGATTGGATTATAA
AGTAGGTCACTTTATTTTAGCTATCCCAAGGGAAATCAAA
>LpsL3 (GenBank accession no. MN938450)
TGCAGGCGAGAGTTGATAAACCATCAATTCTTCACCTGCAAGAAAACGATTAAAAATCAAATGATCGATA
GGAAAGATATTATTACTTTCCATATTTTTGAATATCTCTAATAAATATTTAGCTGCACCCAAAGAAATGA
TATAGCCAGCAGTTCCCAAGTGTTCATCTTTCAAGGCCAGAAAATCTCTTCCACAATATGACACTGGATT
AGGAAGCGCTTCACATATTGTTTCTTGCAAAAATGTTTCTAAACGAATAATAAAAATATCATCGCAGTTA
AAACGAGAAAATAGCCATTCATCTTCAGCTAAAAACGCCCTTGCATCTCTTCCTAAAAGGATGTCATCTT
CAAAAATAGCGATATAAGGTAAATTATCTTGAATACATTTATGCCACAATGCTACATGACTGATTAGACA
GCCTTTTTCACCACCAGTCAGCGATGTTCCATTCAGATTTGGAACCAATCTTTG
>LpsL4 (GenBank accession no. MN938451)
TTTCCATAGATTAGCAATGCCGTAGCCGTACAAGGTAATAAACTGGATACACCTGGAAAAAAAGGTGTAT
CTTTATCAAAAAAGACTATGCACGCAACCAGAATAAAAAAGGATAAAGGTGATAAAAGACTGAGGAATTT
ATTATATAAAAATAAGTCATTTTTATATTCTATACTATAAATAGCAATAAAAGAACCAACTAATAATTCT
ATAGCTCTAGCATGAAACAAATAATAGATATTATAATTTGAAACTATAAATGTAGAACATATAGATAATA
TTGCTAAAATAAGCAATATAGAATACTTATTCCTAAAAAGGATAGGATTTTTAACAATTAATATTAAAAA
AAGCGGAAATATAAAATAAAATTGTTCCTCTACAGCCAATGACCAAAAATGAAGCAATGGTTTTTCTATA
ACATCTAAATCAAAATATCCGCCACTTTTGGCAAAATAAAAATTTATGATAAATTTGATAGCTTCAACAG
ATGATTTCAGCAATTCAACTTTTGTAGCTTTATTGTGGTATATATAAAGACCAAATAAAG
>LpsL5 (GenBank accession no. MN938452)
AGATTGCATGGCGAAATGGCTGGCTAACAAGTGAGCAGGTCGAAACGCTAGCAAGGCCAATGAATAAAAA
TGAGTATGGTCAATATTTGCTGCATCTAATTAGAGGATCAAAAGATGCTTAAAATTTTGCTCACAGGTAG
CGAAGGCCAAGTTGGTCAAACATTATACAAAAAATTGTACAATAAAGCTAATCTGCTAGCTGTAAACCGT
AAAGAACTCGATATAACAAACAAATCAAAAGTAGAAAATATCATTTTCACCTTTAAACCAGATGTTATTA
TAAATGCAGCTGCTTATACCGCTGTAGATAATGCAGAGAATAATATTGAAATTGCAAAAGCAGTAAATAT
GCAAGGCCCGAAAAATCTTGCTCAAGCAGCACAAAAAATTGATGCCATTTTATTACATATCTCTACGGAC
TATGTTTTTGATGGAAAAAGTAGCCTACCGTATACAGAAGAAATGGAGACTAATCCTATCAGTGTTTATG
GTTCTACAAAGCTAGAAGGTGAGGTAGCTGTTCTCCAGGAAAATTCTCGCTCCATCATCCTAAGAACATC
TTGGGTATTTAGTGAATTTGGAAATAACTTTGTTAAAGTAATGCTCAAACTAGGACAAGAACGGGAACAA
TTAAATATTGTTTCCGATCAAATAGGGGCACCAACTTATGCTGGAGATATAGCTGATACATTAATCAAAA
TTGCATTTTTATCTGAAAAAAATAAGAAAATTCCATTTGGGATCTATCATTTTTCAGGATATCCTTATAC
AAATTGGTTTGAGTTTGCCAAGATAATTTTTCAGAATGCCAAAGAACAAAATATTCTCGAAAGAATACCT
AAAATTTTACCTATATCTAGTGGAGAATATCCTACTGTTGCACTTAGACCACTAAATTCTTGTCTGAAAC
TAGATAAAATTAAAGAAAATTTTGATATCGCTCCAAGTGATTGGAAAAGCGCTTTATTAGATATGAAGAG
GTATATAGAATCAAAATGAAAATTATAAAAACTAGGATTCCTGATATAAAATTAATAGAACCAATTGTTT
TTCAGGATGAAAGGGGGTTTTTTATGGAAACCTTCCGTGAAAATTGGTTTAGAGATAATGTGTCAGATGT
AACTTTTGTACAAGAAAATCATTCAAAATCTAAGTTGGGGGTCTTACGAGGATTG
>LpsL6 (GenBank accession no. MN938453)
TCTTTATAATTATACTCTCCCAAGGAAAGATAACATTCGTAGATGATACGCCTTATTATATTTTCTCTAA
ACATACCTCGTTCATAAAATATTTCTTGCAATAACGCTATATCTTTGAATAAAAATTTTTCAGGTAACTG
ATAATCAATACCAAGATCTTTTAAATAATAATTAAGAGCTTGTAAACGTAATTTTTTACCATTTATTTCT
TGTTGGCTATTATGAATAGAAGATGTTTGATTTCGGTGAAGTCTATAATATACGAGTGACTCAGGATAAT
TTGCTAATTTCCCAATTCGACTAACTTCCAGCCAAAATTTATAATCTTCAGCATAATGATAATCTGGATC
ATAAATTAAGTGATACTTTGTATATATCTCACTTCTCATAACCATTGAATTATTATGAATAGGATTACCA
AATAACATTTTCTCAACAATATCTTTGTGCTCTAATGGATTTTTCCATTCAACTTTATTTTTATGATGAT
TAGCAAGCACACTACCATTATTTTCTTCTGACAAGACAGTAAGATAAGATCCCATAGCGATGATTTTAGG
ATCATTTTGCATACAAGTTAATATTTTCTCAATCCAATCTGGCTTAGTTATATCATCAGAATCTGTTCGA
GCAATATATTCTCCAGCTATCTCTTTTAAACCTTCATT
>LpsL7 (GenBank accession no. MN938454)
CCTATATTTATATCTCCTCCCCAAAAAAAATTGATAAATAAAATTAGAAATAGTGAGCAACTCGAACAGT
TCCTAAAAAATAAAATACAATCATTAACATCTGATGGGAAAACAGCATTAGCTCTATCAGGTGGTGTTGA
CTCTGCTATTTTAGCCAAGTATATGCCTGAAGGTTCTACGGCTTATACATTTAAATGTATTGTTCCAAAT
AAAGTTGTTGCAGATGAAAGTGTGCAAGCATCTATTTATGCAAAAATGTATAACCTAAAGCATAAAATTA
TAGAAATCTCTTGGGAAGATATGGAGAGATATTCCACAGCCTTAATGTTGAATAAAAATGCACCTATTCA
CTCCATTGAAGTTCAAATATACAAAGCTGCATTAGAAGCTAAAAATGATGGTTTTACTAGAATAATTTTT
GGAGAACCTGCTGATATATTATTTGGGGGATTAGATAAATTACTTTCAAAGGATTGGACTATTGGTGACT
TTATTAATAGATACTGTTATGTTCTACCTTATAAAGTCCTAAAAGATTATGTTATGGAATTAGACCCAAT
TATTAACCATTGTTTACCAAATGGATATATTGATGTGCATAATTTTTTAATGGAATCTGTTCATGAAAGT
GATGTCATTGAATACGAAAACCCATGCTCATTGGCAGGGCTTCAATTTATTGGTATATATGATGAAATTG
AGCTAGCAACAACATTAGATATAACTAGAATTAGGAATGGGGATCCCAAATACCTTATTACTGAACTCTT
CAAAAAATATTATCCTAATCTATCCCCACCACAGAAATTGCCGTTTCCAAGAGCTGTCAATGAGTGGCTA
AAAGACTGGGAAGGTCCAAAAAGAAAAGAGTTTTGGCCTAGATGTACAGATTCTATGACTGGAGATCAGC
GTTGGATGGTTTATATATTAG
>LpsL8 (GenBank accession no. MN938455)
GAGAGTTACAAAAATGATCGGCTGGATTATAATAAAAGATTAGACACTTACTATAACTATATATGGGAAA
AACTTCCAAAAAATGAGTGGGTTATTAAAATAGATGCGGACCATCTATGGATAGATGAATATTTTGAGAT
GTTATTGAGCTATCCATTAAGAAAAAAAGATATCGTTATATTAAATAGGATCAATCTACATTGTATTGAT
AACACAGTTTATGTGAATAAAAACCTACCTATATATGAACCAGGA
>ptfA (GenBank accession no. MT570167)
TGTGGAATTCAGCATTTTAGTGTGTCTATGCGCAAAATCCTGCTGGGAAAAGGTCAGATTGAGCACCACA
ATTAACGGTCCAAGAAACACCTTGAACTGCGTTACCACTCGCTGTCAGCGTATAGCTAACTCCTTCCAAA
CTCCCTTGTCCAGTAACAGTAATTACCCCTGCTTTAACCGTGATGGCTTTTAAATACTTTTTACTTGCTG
CCGCATCAGCACGAATACCATGACTTCCTGCATTACAATTCGTTGTACTATTTGTATTATAGATACAAAG
TTCTACCTCGGCACGATAAGGAGCAGCGGCTTGCAATAATTCAGAGATTGCCGCTTTTTTTGTATAATTT
TGATAAGATGGCACGGCAATCGTGGCTAAAATCGCAATAATGGCAATGACAATCATTAATTCAATGAGGG
TAAACCCTTTTTGAATAGAAAAGAAAATGGCTTTTTTCATATAAAACTCCTTTTGTCACATAAACGAAGA
CACACTAAAATGTGAAATTTCCCAGCAGGATTTTGCGCATAAGAATTCATGA
>fimA (GenBank accession no. MT570168)
AGTATTAGTTCCTGCGGGTGCTTCACCACATGATTACAGCTTAAAACCCTCAGATATACAAAAATTACAG
GGGGCGGAATTAATCCTGTGGGTCGGGGAAGATATTGATGCTTTCCTTGATAAAACATTACGTCCAATGC
CTTTTAAAAAGGTGTTAAGTATTGCTGATTTTGCGGAAATTGGTGGTTTGCTTGAAGGTGAAGCACATGA
TCATAAACATGAGCATGATCATACTCACAAACACGACCACACTCACAAACATGAGCACGATCATAAACAC
GACCACGATCACAAACACGACCACGCTCATAAACACGACCACGAGCACAAACATGACCACGATCACAAAC
ACGACCATGCTCACAAGCATGAGCACGATCATAAACACGACCAGGAGCATAAACATGACCACGCACATGG
ACACGAGCATGATCACAGTACTAACTGGCATGTGTGGTATTCGCCAGAGATTAGCAAAATTGTCGCGACA
CGCTTAGCAACACGTTTAACGGAAGCTTATCCAGAGAAAAAAGAGAAAATTGCGCAAAATTTGGCAGAAT
TTAACCGTACTTTAGCTGAACAAAGCGAGAAAATTAAACAGCAACTCGCACCAGTTAAAGAAAAAGGGTT
TTATGTTTTCCATGATGCGTATAGTTATTTCAATAATGCTTATGGCTTAAAACAAACCGGTTATTTCACA
ATTAATCCGTTGGTGGCGCCGGGAGCTAAGACGTTAGCGAAAATTAAGCAGGAAATTAAAGAACATAAAG
TGAATTGCTTATTTGCGGAGCCACAATTCACACCAAAAGTAATTGAAAGTTTAAGTAAAGGTACCGGTGT
ACATGTAGGTCGTTTAGATCCGATGG
>hsf-1 (GenBank accession no. MT570169)
TTGAGTCGGCTATAGAATTCGCACCAATCGCAACAGATTTATTACCCTCTGCTTTTGAAGTAATACCAAG
TGCAACAGCATCTTCACCTAATGCTGTTGCCTCTGCCCCTAGCGCTGTAGAGCGTGAAGCAGCTTTAGTT
TGTACCCCAACAGCAGTAGAGCGCTGAATTGCTGCTAGCTGATCATATTTATTTGCTTCATGACCAATCG
ATACGTTAGCCGCTGATGTTTCTTCTGAGTTTCTTAAATTTGTACCTGCATGGCTACCTAACGCAATATT
ATGTTTACCAACAACATTTTTACCAGCATGAGCACCAATACCAATATTTAATTGACCAACAACATTTTCA
CCTGAATTTTCACCAATATTAATTTGAGAATGTTTGGTCCCTGTCGCATCGGCTTCTTGTCCTTTACCTG
CATTTAAACCAATAGAAATTGTACGTTCTGGCTTAGCAATAGCAGATGAGCCAATCGCAATCGTATTACT
CTGTAATGTTTGGCTATTATTACCAACTGCCACTGAATTTGAGCCATCTGCTTTTGAAGTATTACCCATT
GCAACTGAAGATGTACCTTTTGCCTCAGCAAGTTTACCTAATGCAAGTGCTGCTTCAGCGAGCGCTTTAG
AGGTTGTTCCCACTGCTAAAGAGT
>hsf-2 (GenBank accession no. MT570170)
ACCGCAACCATGCTCTTACCAGGGATATACGCTTGTGGTAAACCAGCCGCTGCATTCGCGCCTGCAATAC
CCGCACGGAGATCTTTATCCACTTTATTGATACGGTTGTTTAGAATGTTATAGCCTTGACCACTTTGGTT
CATGATTTGTTTGCTCAACTCATGTAACTGGCTACCATTTACCGCATCCGTACTGGTTTCAGACACTTCT
CCTTTCGCAATACCGCTAATTTTATTGGTCGTGCCATCCATGGTAATACCACCGACTTTCACTTCGTCAA
ATGCTACTTTATCTGCGGTTGCTACTTCATAGATAGTTTGTCCATTAGCACCAACAGTTGGTGTAACGAG
CATATTTTTACCTTGTTTCACTTCGTTACGGCTTGCTTTAATTGCATCATTGATATTGTTCTTGCCAGTA
CCGCCGATGTCAGTCA
>pfhA (GenBank accession no. MT570171)
AACTCCAGTATGGTTTGTCGGAACACCAACAGAGGCATTGCCACCATCTTGGCTGTTATAGTCATAACGA
ACTGAGGTGCCACCACCACTCGCGTGTGCTGAAGCAAATAGCTGTGAACTATATTCTTCTTTTTCGACAT
GTTTAATATTCTTGCCCGCTTCAGTATTAAAGTTCCCTTTCACAACACCAGTGGTATACTTAGCCTTAAT
TTTACTCCCCGCTTGGTTCACATCTCTGTCTACCGCAAGATGTAAGTGCCCTACTTCGAAGATTGATCCC
TCTGAA
>tadD (GenBank accession no. MT570172)
ATCATTTCGGGCATTCACCAAATTCCCATTTTGCGCATAAGCGATACCTCTTAAATTATATACTTCTCCT
TCATTAGGTGATTTTAATAAGAGTTCATTTGCGACAGAAATTGCTTCTTGGAAATTATTTAATTGAATTA
GATTTTTTATCTGTAATATTTTCGCTTGTGTAGCAAGCTTCGTATTATCATTCAGTAATGGCGTTAAATA
AAGTAAAGAAGATTTGCTGTCACCTCGCTGATAGTATGTCTTCGCTAATTTATAGCGTATTGAAGGATCT
TCTTTGGCTTTCAACACATCGCGATACAGTGAAATGAGAGCCGAATAATTTTGCGTACTTTCATATAAAG
TCTCTTTCGCCGTTATTGTTTCAGATGACATACTTTTCTGTGTCATGCCTTGCTGAGAATGGGTAGA
>toxA (GenBank accession no. MT570173)
CTTAGATGAGCGACAAGGTTTAATGCATGAACTCATGGAGCTTATTGATCTTTATGAAGAATCGCAACCT
TCTTCAGAGCGTTTGAATGCTTTTCGTGAACTGCGTACTCAATTAGAAAAAGCGCTTTATCTTCCTGAAA
TGGAAGCATTAAAAAAACAAATACTACAGATTCCTAACAAAGGTTCTGGTGCCGCTCGATTTTTACTTCG
TACAGCCATGAATGAAATGGCTGGAAAAACCAGTGAAAGCACGGCTGATTTAATACGCTTTGCCTTGCAA
GATACAGTAATTTCAGCGCCTTTTCGCGGATATGCTGGTGCGATTCCAGAGGCAATAGACTTTCCTGTAA
AATATGTAATAGAAGACATATCTGTATTTGATAAAATACAGACAAATTACTGGGAACTTCCTGCTTATGA
AAGCTGGAACGAAGGAAGTAATAGCGCATTACTGCCTGGTTTGTTACGTGAATCGCAAAGCAAGGGGATG
TTAAGTAAGTGTCGTATCATAGAAAATAGCCTTTATATTGGACATAGCTATGAAGAAATGTTTTACAGCA
TTTCTCCATATTCAAACCAGGTTGGAGGGCCTTATGAATTATATCCTTTCACTTTTTTCAGTATGCTTCA
AGAAGTACAAGGTGATTTAGGATTTGAGCAGGCCTTTGCCACACGTAACTTTTTCAATACTCTTGTTTCT
GATCGACTATCCTTAATGGAAAATACGATGTTACTTACAGAAAGTTTTGATTATACACCTTGGGATGCTA
TTTATGGAGATATTAATTATGATGAACAATTTGCTGCAATGTCTATTAATGAACGCATAGAAAAATGTAT
GAATACCTATAGAGGTGTGGCATTC
>exbB (GenBank accession no. MT570174)
TGCAGGAATGGCGACTAAAATACCTACTGCTGTGGCTTTTAAGGCTAATGATAAGTGCACCATAATAGCC
GCCGCATCAATATCGCCACCAGAGTGACCTAATTCATAGAAAGTTAAGAGAATACCAATGACGGTACCAA
GTAAACCTACATAAGGTGCATTAGAACCGATTGTAGAGATAGCTGTGAGGTGGCGTTGTAAGTCAATGTC
TAATTCATGTATGCTTTCATAAGATGCCACGTTGACGCGACTTAAGAAAAGAAAGCGTTCAATCACAAGC
CAA
>exbD (GenBank accession no. MT570175)
AACGAAATCTTGGAAACTGGATTTTGCATCTACCTTCAAGGTGACTTTTTGATCTTTTTCCCAATTACTG
ATTTCTTGTTCCAATGCCTCTATCGTAATCGGTTTATCGTGATAAAAAATTTCACCGCTTTCCGTAATAG
TCAGCAATTTGGCTAAATCATCTGAACGAAACGCAACTGTTGAACTTGCTTTTGGTACATTCACTTGGAT
TTTACCTTGTGAAATAAAAGAGGCTGTAATCAGAACG
>tonB (GenBank accession no. MT570176)
CCGAGCGATAAGCATTGACTTCATCTGTGCTATTACCTTTACCGACCAGATTCGGATTATTGGTTGTGAT
GTTACCTGTTGTGGTCGCTTGTTGATTGATCGATGAATTAGAATCAATTTGGCGATCTGACTTTGGTAAA
TCACGTTGTTCTTTCTTCGGTTTTTTCGGCTTTTCTTTTGGTTTTTCCTTCGGTTTCTCTTTTGGCTTTT
CAGGCTCTTTTGGTTTTTCGGGTTCTTTTGGTGGCTCAGGTTTCACCGTCG
>hgbA (GenBank accession no. MT570177)
TCAACGGCAGATAATCAGGGATTAAATGCTGTGACTCTTGCAGGTCGCTATCAAATGTTTGATGCATTGA
TTATGCATTCTAAGCGACATGGACATGAATTAGAAAATTATGACTATAAAAATGGCAGAGATATTCAAGG
GAAAGAAAGAGAAAAAGCGGATCCTTATACAATTACGAAAGAAAGTACATTAGTGAAATTCTCTTTTTCG
CCAACAGAAAATCATCGTTTTACAGTCGCTTCTGATACTTATCTTCAGCATTCCCGC
>hgbB (GenBank accession no. MT570178)
GTTTACCGTGTATTAGACCAATTTGATGAAGCAAAAATTTTGATTCGTCATAATTTTGAAGGCAATAAAT
CCGTCTTTGAACTTGCCCCAACTGAACACCACGATCACATTATTTGCGTGGACTGCGGTAAAGTGTTTGA
GTTTAATGATGACATTATTGAAAAACGTCAACGTGAAATTACCAAACAACATGGTATTGAGTTAGCCACA
CACAGTCTGTATCTGTATGGCAAATGTAGTAATG
>Fur (GenBank accession no. MT570179)
ACCGCGTTGGAATTATGATTGATGGCTTACGTCAATCTGAAACCCTAAGCTCACAAGGGTTTAAAGAACT
CTTTGAGGGATATGGAAATTTCAATAACACCCGAAATGGCGTGGAAATTGAAAATGTGAAAGTCGCCACC
ATCACAAAAGGGGCAGACTCCATTAAATCAGGCAGTGGCGCGCTGGGTGGCTCGGTGATGTTTGAAACCA
AAGATGCGCGTGATTACTTAATTGACAAAGATTATCACATCGGTGTCAAACGGGGTTATCAGAGTATGGA
TAATCAGGATCTTACGTCAGTAACACTCGCCGGACGCTATAAATGGTTTGATGCACTCTTTATCCATACA
CGGCGCGAAGGGCGCGAAATAGAAAACTATTTCTATGATATTTATAAAAATAAAGAACAAGATTATGCCG
CAATAGGTAAAACCCGTGAAAAAGCGGATCCTTATCACATCACAAGAGAAAGCAATCTCCTTAAATTGGC
TTTCCAACCGCATGAAGAACACCGTTTCAGCGTGGCATTGGATGATTCTAAATTACATTCAAATGGTGAA
GATCTCTCTTATACGCTCCGCTCAAGCACACGTGTCGATCATGAAATCTATGGTCAGCGTAAAACAAACG
ACAAATCACACCGCAAAAATACACAATTTACCTACGAAAACTTCACGCAAACACCGTTTTGGGATCACGT
CAAAATCAGCTATTCCACACAAAAAATCACCAATAACGCAAGAACCGATGAATACTGTAGTGGACCTAAA
TGTCAAGCCGTACTCAATG
>tbpA (GenBank accession no. MT570180)
TTGGTTGGAAACGGTAAAGCTTTTTTTGGCAAAGCAGAAAATCGAACAACGTTCTGCTCTCCAAGAGTTT
GATATTAATAATAGGAATAAATTGGATTCGACTATGTCGTTTGTATATTTACAAAGACAGAATATAGCTC
GGGGAGAATTTTCAACGAGTCCTTTATATTGGGGGCCGAGTCGCCATCGTTTATCTGCGAAATTCGAATT
TCGTGATAAGTTTTTAGAAAATATGAATAAGCATTTTACGTTTCGGCCGTGGCAAATCAATAGATTCAGA
CAACAAGGTCGAAATAACTATACAGAAGTGTTTCCCGTTAAATCCCGAGAGTTTTCTTTTTCTCTTATGG
ACGACATTAAGATTGGCGAATTGCTACATCTCGGATTGGGCGGTCGGTGGGATCACTATAACTATAAGCC
ATTATTAAATTCTCAGCATAATATCAACAGGACACAGAGATTACCTTATCCAAAAACATCATCCAAATTT
TCGTATCAATTGAGTTTAGAGTATCAATTACATCCATCACATCAAATTGCATACCGTTTAAGTACCGGTT
TTAGGGTTCCCCGTGTTGAAGATCTTTATTTTGAAGACCGAGGAGGAACTTCTTCACAATTTCTTCCTAA
CCCCGATCTACAACCGGAAACTGCACTGAATCATGAAATAAGTTACCGTTTCCAAAATCAATATGCCCAT
TTCAGCGTCGGGCTTTTCCGTACACGTTA
>nanB (GenBank accession no. MT570181)
GGACACTGATTGCCCTGAAAAAACAATATATTCTTTTCCATTAATTTTTTTGGAATATTTAATGACAGAA
AGTTGTGAATAGCCGTGATTTAACTCTGGTACTTGCTTAGTTTCAATCCAACTATAACCTCCATCTTTAG
AAGTAGACATCATAACTCGACCACTTGTATTACGCATGAAAAGCTTTAAATCACCATTTTGTAACTCGAC
TAATTGTGATTCAGTTAATTCGTGACCACTAGAGTTACTATTCAATGTCTCTGAATTCTTACCATATAAT
TCGGTTCGTGTATCATTTGGACTTTGCCCTAAATCCCATGTTTTTCCACCGTCTTTGCTAATAATCAGCG
CAGAGGACTGTTTACCATGGCGATTAATATAATAAATAGGAAAGAGTAAATTTCCTTTTTTTGTTTGAAT
TCCCACCCCAGGTCCTGTGCCAAAAAAACGCATCCAATCTTTTTTCACTTGCGATGTTAAATCAATAGGA
CTAGACCATGTTTTTCCATTATCATCGGAATGAGTTAGCCAAAAATAAGAGGTGTTAGGTGCAATG
>nanH (GenBank accession no. MT570182)
ACATGCCAAGTTTGCCCTAAATCTTCAGTGTAATACGCCCACCTTGTTTTTTTTCCATTATCTTCTCGCC
CTGTCATCACTAACTTATTGTCAATTTCGAATACCATATTTTCTAAAGAGCTTGGATTCGGTGCTAACGC
ATTATTAATTGTCGGCATATCCCAGGTTTTTCCATTATCTTTAGAATACATAATTGTCGTGGCAATACCT
TCACGATGTGCTGTTTGGATTGGGAAAACTAATGTACCGTCTTTCATCACAATTCCCGTTCCCAC
>pmHAS (GenBank accession no. MT570183)
TCAATGTTTGCGATAGTCCGTTAGATATTGCAACACAACTGTTACTTTCCAACGTAAAAAAATTAGTACT
TTCTGACTCGGAAAAAAACACGTTAAAAAATAAATGGAAATTGCTCACTGAGAAGAAATCTGAAAATGCG
GAGGTAAGAGCGGTCGCCCTTGTACCAAAAGATTTTCCCAAAGATCTGGTTTTAGCGCCTTTACCTGATC
ATGTTAATGATTTTACATGGTACAAAAAGCGAAAGAAAAGACTTGGCATAAAACCTGAACATCAACATGT
TGGTCTTTCTATTATCGTTACAACATTCAATCGACCAGCAATTTTATCGATTACATTAGCCTGTTTAGTA
AACCAAAAAACACATTACCCGTTTGAAGTTATCGTGACAGATGATGGTAGTCAGGAAGATCTATCACCGA
TCATTCGCCA
>ompA (GenBank accession no. MT570184)
CGCATAGCACTCAAGTTTCTCCTGTATTCGCGGGTGGTTTAGAGTATGCATTCATTCCTGAGTTAGCTTT
ACGTGTTGAGTACCAATGGTTAAATAATGTTGGTAAATTGAAAGATGCTAAAGGTGAGCGCGTAGATTAC
AGACCAGATATCGGTTCTGTAACAGCTGGTTTATCTTACCGTTTCGGTCAATCTGTTTATG
>ompH (GenBank accession no. MT570185)
CGCGTATGAAGGTTTAGGTACATTAACATTCGGTAACCAATTAACTATCGGTGATGATGTTGGTCTATCT
GACTATACCTATTTCAACAGTGGTATTAATAACCTCCTTTCTAGCGGTGAAAAAGCAATTAACTTTAAAT
CTGCAGAATTCAATGGTTTCACATTTGGTGGTGCGTATGTCTTCTCTGCTGATGCTGACAAACAAGCATT
ACGTGATGGTCGCGGTTTCGTTGTAGCAGGTTTATACAACAGAAAAATGGGTGATGTTGGTTTTGCATTC
GAAGCCGGTTATAGCCAAAAATATGTGAAACAAGAAGTAGAACAAGCACAAGCACCAAAAGTATTTAAAG
ATGAAAAAGAGAAAGCTTTCATGGTGGGTGCTGAGTTATCATATGCTGGTTTAGCGCTTGGTGTTGACTA
CGCACAATCTAAA
>oma87 (GenBank accession no. MT570186)
TGTTCGTCAAATGTCGGGTGAACATTGACTTGCGCAGTCGCATAACCTCTTTCACCTAACTTCGATTTGA
TGCGTTGTTCAACTTCCAATACGTTTGCGCGACGGAAAAGACCATTTAGTTGAATCGTATCTAAAATCGG
GGCAAGTTCTGCTGACATGCCACCCACATCCCCTAGAATACGCGCGCTTTTCACTGTATATAAGTCACCT
TCTTTCACTTTAATAATGACACGCGCTTCTTTTTTATCATCACTTAATTTGATATCAGTATCTAAAATTT
GGAATTGCGCGTAACCACGATCTAAATAATAGCTACGTAAGGTTTCTAAATCTTTATTGAATTGGGTTTG
ATCAAATTTGTTACCAAACAATTTCCACCATGCATCTGTTTGAAGTTCCATTTGATCTTCTAATTTACTG
CTGCTAAACGCTTGATTACCTTCAAAAATAATTTCTTTAAATAGCGCAACATCATCTTCATTAATTTGAA
TTTTAATTTCCGCGCTATTATTTGGTAGTGTATTCACGATAGCCTCTACCTTCGCATTATAGCGACCGAC
ACTATTGTAGTGTTCGACAATCCCTTTCCGGAATTCTTCTAATTTAGCACGGTTTAATACATCACCGACT
TTAAAGCCATTCGCATCTAAGTTTTGTTTAATTGCTTCATCAGGAATCGATTTATTACCGTCAATCACGA
CGTTTGAAATAACAGGTTTAGGCATGACTGTCACAACTAAAGTATTCCCTTCGCGACTTGCTTTCACATC
ATCATATTGCCCACTCAGGAATAATTTTCGTACCACATTAGCAATATCGTTATCTGTTGCTCGCTGCC
>plpB (GenBank accession no. MT570187)
TTTGGTGGTGCGTATGTCTTCTCTGCTGATGCTGACAAACAAGCATTACGTGATGGTCGCGGTTTCGTTG
TAGCAGGTTTATACAACAGAAAAATGGGTGATGTTGGTTTTGCATTCGAAGCCGGTTATAGCCAAAAATA
TGTGAAACAAGAAGTAGAACAAGCACAAGCACCAAAAGTATTTAAAGATGAAAAAGAGAAAGCTTTCATG
GTGGGTGCTGAGTTATCATATGCTGGTTTAGCGCTTGGTGTTGACTACGCACAATCTAAAGTGACT
>sodA (GenBank accession no. MT570188)
TACCAGAATTAGGCTATGCCTACGATGCATTAGAACCCCATTTTGATGCAATGACGATGGAAATTCACCA
TTCAAAACATCATCAAGCCTATGTCAACAATGCCAATGCTGCATTGGAAAATTTACCAGAATTAGCACAA
GGTTGCCCAGGTCAATTATTAACTAAGTTAGCAGAGGTGCCTGCTGATAAATTGACAGCTATCCGCAATA
ATGTGGGTGGTCACTTAAACCACTCGCTATTTTGGAAAAGCCTGAAAAAAGGTACCACGTTACAAGGCGC
ACTAAAAGATGCCATCGTGCGTGATTTTGGCTCTGTGGAAGCCTTCCAAGCAGAATTTGAAAAAGCGGCA
GCAACCCGTTTC
>sodC (GenBank accession no. MT570189)
TGGTGCTGGGTGATCATCATGGTTATCACCGCCCTCATGAATCATTAATGAACGCCCTTTCACGTCGTCC
AAATGTTTCAAACGTGGCGCTAACACTGGGTTATTTGCAGTACCATCTTGGTTCACAGCTAACGCAGGTA
AATCACCTAAATGGGCATCATCCGACCACGGGTAACCATGTTTACCTGCATTTTTAGGATCCCAATGTCC
ACCAGCTGCCAACCCCGCTACTAACT
